# Supplementary material for: Immunoprophylactic and immunotherapeutic control of hormone receptor-positive breast cancer
Source: Nat Commun. 2020 Jul 30;11:3819. doi: 10.1038/s41467-020-17644-0 (PMC7393498; doi:10.1038/s41467-020-17644-0)
Supplement: Supplementary file 4 — Supplementary Data 1 [file 41467_2020_17644_MOESM4_ESM.xls]

## Sheet: Macrophages
p_val	avg_logFC	gene
6.90043e-08	0.839403	Mmp12
2.65755e-06	0.535897	Arg1
7.64489e-19	0.531927	AW112010
2.36088e-16	0.505518	Atp1b3
3.71295e-15	0.504696	H2-DMb1
2.1435e-83	0.498272	H2-D1
6.86974e-17	0.495109	Lgals3
9.0924e-43	0.491872	Gm10116
1.00429e-15	0.486661	Cd14
5.49176e-09	0.472534	Iigp1
1.41226e-11	0.448754	H2-Ab1
0.0214871	0.441243	Ctsk
2.84388e-10	0.424867	H2-Eb1
4.99724e-11	0.406215	Bnip3
2.78073e-10	0.396765	Ly6a
2.39299e-19	0.385846	Aldoa
9.33959e-11	0.369495	Cxcl9
4.98775e-12	0.366823	H2-DMb2
4.64419e-21	0.364408	Ldha
4.46644e-19	0.351622	Rsrp1
1.01908e-08	0.351608	H2-Aa
1.10446e-21	0.349665	Prdx5
0.000139483	0.349532	Tnfrsf9
2.25917e-18	0.340119	Capg
9.84796e-11	0.337059	Irf1
0.000957673	0.336698	Tsc22d1
1.37471e-25	0.336575	Fxyd5
6.17945e-12	0.336059	H2-DMa
0.000280264	0.334976	Mmp13
4.03046e-10	0.331201	Cd74
2.96177e-17	0.32417	Pkm
5.33323e-13	0.32025	Hbb-bs
1.62964e-12	0.315736	Klf2
7.50994e-19	0.315678	Vim
1.83611e-11	0.308366	S100a11
2.40825e-10	0.308018	Card19
2.56948e-12	0.30716	Slc16a3
7.10713e-29	0.306428	Calm1
3.7338e-07	0.303214	Fcgr4
8.09367e-07	0.302287	Tgfbi
2.33343e-20	0.30215	Psme2
4.46088e-08	0.295155	S100a6
1.64576e-08	0.293414	Gbp2b
2.46617e-17	0.290405	Txn1
0.0125291	0.288077	Cxcl10
3.07931e-19	0.287278	Ncf4
2.03354e-27	0.279978	Ubb
9.53784e-11	0.279194	Tpi1
2.16781e-15	0.279122	Sertad1
2.0545e-06	0.277636	Clec12a
2.44104e-09	-0.339781	Hspb1
7.13044e-27	-0.341061	Rpl36-ps3
1.24955e-07	-0.343716	Tmem176b
6.46139e-29	-0.345446	Gm26917
7.66105e-27	-0.346138	Comt
5.24575e-11	-0.348525	Furin
1.11224e-18	-0.352633	Ap2a2
5.59728e-32	-0.355755	Gnb1
3.52419e-32	-0.355896	Grb2
7.71254e-27	-0.361949	Hnrnpa0
5.46264e-18	-0.364548	Ly86
5.5176e-35	-0.375873	Nmt1
2.85084e-14	-0.38644	Jund
1.87451e-59	-0.393164	Rpl38
3.93969e-19	-0.395148	Marcks
3.3459e-05	-0.397394	F13a1
1.98591e-38	-0.400678	Taf10
8.67759e-30	-0.402851	mt-Nd3
3.70125e-22	-0.406119	Nfkb1
2.5255e-33	-0.411193	Notch2
1.17399e-28	-0.413354	Gm2a
2.63167e-43	-0.414158	Wdr89
2.10391e-20	-0.415329	Maf
1.49442e-26	-0.423153	Cbx3
3.42781e-26	-0.430207	Polr2l
2.10922e-08	-0.430848	Jun
9.22533e-19	-0.443935	Pxdc1
4.00837e-05	-0.444314	Wfdc17
0.000303652	-0.445211	Ccl3
1.9774e-05	-0.447941	Ccl6
5.39062e-25	-0.475605	Erdr1
4.34182e-42	-0.483641	Alyref
1.50651e-14	-0.500422	Sepp1
1.20433e-15	-0.500878	Mrc1
1.18227e-68	-0.522089	Gm10076
1.20492e-185	-0.540662	Rps29
1.29266e-14	-0.562666	Cbr2
1.96249e-21	-0.567242	Fcrls
2.14702e-28	-0.57365	Kdm6b
1.13927e-52	-0.596799	Serinc3
2.28319e-24	-0.648656	Il10
1.21812e-48	-0.66604	Slc39a1
9.94622e-98	-0.689136	Gm10263
2.1179e-158	-0.746688	Rps27rt
7.05595e-48	-0.752827	Sdc4
1.10476e-242	-0.775622	Rps28
5.32655e-37	-0.866178	Hspa1b
2.21525e-64	-0.905613	Actb
5.24103e-27	-0.946237	Cxcl1
3.07195e-15	-0.961082	Hspa1a

## Sheet: Monocytes
p_val	avg_logFC	gene
2.9256e-10	1.8298	Hbb-bs
2.00147e-27	0.710627	Atp1b3
1.81379e-05	0.636744	Mmp12
5.66436e-23	0.519359	AW112010
9.74418e-54	0.510402	Gm10116
5.01049e-06	0.474126	Ifitm1
1.45734e-18	0.422587	H2-DMb1
5.07707e-15	0.409872	Irf1
2.49973e-68	0.397663	H2-D1
4.95238e-13	0.394157	Socs1
6.33326e-17	0.360533	H2-DMb2
7.02126e-08	0.33401	Gbp2b
3.03662e-14	0.328404	Cnn3
5.06202e-21	0.321125	Rsrp1
6.86135e-10	0.314166	Fcgr4
1.02274e-07	0.310733	Nfil3
9.79186e-26	0.307517	mt-Nd1
5.45989e-14	0.293957	Fcgr2b
2.9654e-11	0.291069	Cxcl9
1.74772e-15	0.284792	Fcgr3
2.23367e-09	0.284576	H2-Ab1
3.91454e-17	0.283036	Tap2
1.54043e-09	0.282758	Btg2
1.75866e-16	0.276378	H2-DMa
5.65667e-09	0.275424	H2-Eb1
4.15701e-11	0.267623	BC028528
9.59198e-10	0.264363	Cdk2ap2
2.91171e-14	0.256959	Prdx5
1.51769e-06	0.255959	Egr1
1.52637e-08	0.255084	Iigp1
7.59554e-19	0.25329	Psme2
1.09548e-06	0.252883	Irgm1
3.21806e-05	0.247617	Mgst1
4.3558e-09	0.244343	Slamf8
3.73627e-06	0.244249	Lgals3
2.45882e-12	0.241293	Neat1
4.29936e-07	0.241262	Cd14
1.04908e-20	0.241242	Psmb8
4.33118e-08	0.23806	Itgb7
0.000241415	0.2369	C1qb
2.16269e-08	0.236252	Gbp2
2.78928e-06	0.233868	Gbp4
3.9536e-14	0.233608	Fxyd5
3.02659e-08	0.232682	H2-Aa
2.83809e-08	0.230386	Il18bp
1.44305e-13	0.229568	Rpl10-ps3
0.00448361	0.226299	Tspan13
0.000140832	0.225411	Ly6a
2.90129e-07	0.223668	Fgl2
9.92856e-06	0.221099	Dpep2
3.18483e-20	-0.334632	Hsph1
0.00160133	-0.336164	Acp5
0.0128432	-0.337784	Il1rn
6.163e-09	-0.341298	Oasl1
1.67374e-32	-0.349488	Gnb1
9.79465e-53	-0.355713	Gnai2
5.11044e-20	-0.35857	Rnf19b
1.65672e-33	-0.36907	Nmt1
5.40963e-42	-0.369337	Gm26917
1.06777e-64	-0.374156	Rpl38
3.25004e-25	-0.37605	Cbx3
0.00254949	-0.377601	Ccl3
1.91233e-11	-0.378591	Hsp90aa1
1.92473e-41	-0.37999	Wdr89
8.00329e-11	-0.387347	Pxdc1
6.4786e-05	-0.391098	Cxcl2
7.85157e-09	-0.395119	Arl5c
5.29844e-08	-0.404634	Clec4e
6.24287e-05	-0.405662	Spp1
2.46647e-34	-0.407685	Ppp2ca
2.37856e-13	-0.409688	Il10
2.13839e-43	-0.417941	Taf10
4.07212e-18	-0.435654	Fcrls
2.02416e-11	-0.438271	Dnajb1
9.19879e-15	-0.440276	Rhob
3.64622e-35	-0.444819	Notch2
1.0655e-34	-0.450703	Gm2a
1.57147e-132	-0.473026	Rps29
9.71705e-34	-0.478505	Rap2b
1.48297e-31	-0.479287	Erdr1
2.01079e-58	-0.485202	Grb2
0.000226834	-0.491993	Gm15056
2.74421e-52	-0.504448	Alyref
3.10772e-36	-0.507103	Nfkb1
1.32847e-73	-0.513857	Gm10076
3.77171e-09	-0.525022	Ptgs2
9.11967e-46	-0.55017	Polr2l
4.4269e-05	-0.553071	Il1a
2.19777e-54	-0.558561	Serinc3
5.90839e-12	-0.566907	Jun
8.86451e-85	-0.581412	Gm10263
6.00263e-57	-0.670998	Slc39a1
1.98122e-46	-0.734176	Sdc4
4.65498e-228	-0.745321	Rps28
2.63044e-184	-0.747651	Rps27rt
1.44346e-49	-0.777888	Kdm6b
6.78096e-77	-0.893805	Actb
3.24067e-51	-1.00414	Hspa1b
8.5862e-30	-1.15792	Cxcl1
1.25476e-20	-1.32507	Hspa1a

## Sheet: NK cells
p_val	avg_logFC	gene
0.0200965	1.19294	Cd3g
0.00525648	1.09412	Cd3d
0.00277523	0.884868	Hes1
0.00432478	0.735456	Ypel3
0.00359124	0.668096	Eif3a
0.0239194	0.646186	Cd3e
0.00330989	0.645757	Ndufs2
0.0405818	0.613945	Neurl3
0.00359368	0.608626	Btg2
0.000546031	0.600407	Selplg
0.0440698	0.59426	Cd2
0.0234777	0.591589	Tsc22d3
0.00552508	0.582545	Tgif1
0.0335209	0.581518	Ankrd11
0.00633792	0.562681	Cdk4
0.000201236	0.55045	Chmp2a
0.00367911	0.526503	Gpx4
0.0150304	0.52618	Mrpl23
0.00700253	0.52567	Polr2g
0.0326266	0.525642	Leprotl1
0.0314095	0.51397	Arid5a
0.0347174	0.507177	Plgrkt
0.0100095	0.505993	Sbds
0.00491243	0.498622	Zmynd11
0.0236684	0.498427	Gzmb
0.0297885	0.492365	Klrb1b
0.00751771	0.488346	Spag7
0.0155158	0.48257	Degs1
0.0173347	0.478543	Jak1
0.0137067	0.477097	Hnrnpdl
0.00571809	0.468777	Tagln2
0.0243512	0.458149	Tkt
0.000292897	0.456106	Rpl30
0.0475324	0.453831	Creg1
0.0173775	0.450839	Psmd8
0.0324598	0.450047	Lrrc59
0.00309109	0.447839	2020-09-01
0.00248744	0.440246	2810004N23Rik
0.023623	0.438535	Zdhhc4
0.023379	0.437255	Lsm1
0.0149229	0.429465	Nop58
0.0124563	0.429368	Vasp
0.0132483	0.425801	Atpif1
0.0408873	0.419933	Ccrl2
0.0203321	0.41659	Psenen
0.0246613	0.415994	Rcn2
8.0918e-05	0.4103	H2afj
0.0448192	0.409471	Ist1
0.0218766	0.408401	Emc10
0.0236686	0.407876	Fis1
0.0046374	-0.515926	Ppm1a
0.0211525	-0.518299	Pxdc1
0.0351927	-0.518319	Rhoc
0.00110622	-0.528496	Ifi204
0.017982	-0.531263	Chmp4b
0.00109693	-0.541162	Maf
0.034785	-0.549508	Lsm8
0.0308941	-0.558043	Bcl2a1d
0.0210244	-0.559071	Erdr1
0.0070078	-0.573981	Stk4
8.08205e-07	-0.579664	Rps28
0.0047256	-0.582572	Gm10076
0.00340236	-0.58291	Upf1
0.0098657	-0.583558	Mcmbp
0.000124699	-0.592863	Lin7c
0.0172987	-0.60051	PISD
0.00752035	-0.607454	Birc6
0.00487896	-0.611847	St8sia4
0.00640967	-0.612446	Baiap2
0.00534089	-0.612586	Pitpna
0.0172066	-0.615092	B4galt1
0.00447673	-0.617353	Rab35
0.000296895	-0.624114	Hspa1b
0.0093465	-0.6275	St13
0.00819531	-0.640342	Ugcg
0.00604814	-0.653495	Zc3hav1
0.000836574	-0.653568	Grb2
0.00411096	-0.653971	Klf13
0.00119237	-0.657035	Pdcd4
3.20783e-08	-0.659581	Rps27rt
0.014972	-0.674882	Nfkb1
0.00500284	-0.675026	Serinc3
0.000228197	-0.681516	Abhd2
0.00918467	-0.7088	Cdk6
0.0144442	-0.71694	Kdm6b
1.42545e-05	-0.734156	Ptp4a2
0.00571585	-0.762727	Cdv3
0.000192348	-0.789259	Ppp2ca
0.000512317	-0.795726	Taf10
0.00168164	-0.815184	Alyref
0.00124927	-0.931508	Jun
0.000114669	-0.939005	Ier5l
0.000377311	-0.987789	Cbx3
3.53219e-05	-1.08216	Ppp1r16b
2.37391e-07	-1.15234	Gm10263
0.0425882	-1.2896	Dnajb1
2.13012e-06	-1.3435	Actb
0.0292914	-1.38996	Spp1
1.19331e-06	-1.9467	Spry2
0.0414825	-1.97876	Hspa1a

## Sheet: T cells
p_val	avg_logFC	gene
2.41833e-05	3.46528	Hbb-bs
3.05987e-07	0.632496	Sh2d2a
4.88073e-05	0.571141	Ms4a4b
0.00092559	0.553706	Klrc1
0.00169934	0.494571	Klrc2
0.00316856	0.47592	Fasl
0.0047758	0.474142	Gzmb
0.00873409	0.470147	Nabp1
0.00395099	0.466022	Uhrf2
0.0024195	0.460891	Cd8a
0.0023178	0.422419	Ifi47
0.00350465	0.42138	Nkg7
4.49317e-06	0.409288	Mif
0.000142928	0.398961	Mlf2
7.51647e-05	0.386912	Rsrp1
0.000214155	0.38321	Dtx3
0.0489759	0.378055	Pdcd1
0.000199428	0.370749	Nme1
0.0030051	0.368152	Ndufb2
1.04138e-06	0.365911	Cox6a1
0.0158658	0.361288	Klrd1
0.0017347	0.356431	Pcif1
0.000167097	0.353764	Cd3e
0.00211907	0.353548	Emd
0.000290974	0.351037	Btg2
0.0419689	0.342839	Serpinb9
0.00201459	0.342029	Vti1b
0.00401994	0.341711	Npm3
0.000473159	0.340975	Mrps17
0.000840612	0.340246	Gm10020
0.00121492	0.339411	Cops6
0.0200617	0.337356	Prkca
1.26338e-05	0.335606	Tma7
0.00042826	0.335192	Gstp1
0.000827216	0.334681	Med28
0.000483914	0.332961	D8Ertd738e
0.0241665	0.330486	Themis
0.00178674	0.327501	Suclg1
0.00534952	0.327491	Ncaph2
0.000352016	0.323809	Eno1b
0.025358	0.323333	Slc17a6
0.00252445	0.320442	Txn2
0.0284839	0.320297	Irf1
0.000290331	0.319039	Rpl9-ps6
3.39532e-06	0.318592	H2-D1
0.000321571	0.315258	Eif5a
0.0104707	0.311802	Txndc9
0.0067261	0.310941	Fam162a
0.00509907	0.310628	Sec13
0.000810013	0.310591	Nol12
0.00132374	-0.422532	Apoe
0.0485529	-0.425366	Klf2
0.000283705	-0.433945	Tra2b
0.00043739	-0.435267	Lgmn
0.0015026	-0.43739	Ifrd1
5.19265e-05	-0.439974	Rab27a
1.78815e-06	-0.446281	Btg1
0.00794933	-0.454489	Trf
1.66027e-05	-0.456645	AY036118
5.97651e-07	-0.45825	Dpysl2
0.0162436	-0.463475	Tnfsf8
1.11592e-05	-0.470929	Taf10
2.84839e-16	-0.492723	Rps29
2.39234e-06	-0.492749	Ptp4a2
7.33904e-08	-0.496191	Gnai2
0.00120282	-0.50365	Cst3
0.00170442	-0.504723	Erdr1
1.20953e-05	-0.508166	Ppp1r16b
2.52164e-07	-0.513425	Pdcd4
4.35268e-07	-0.525032	Tacc1
9.17166e-06	-0.528189	Gnb1
5.8416e-09	-0.529965	Gm10076
0.000210073	-0.535639	Sdc4
0.000178204	-0.535865	Mknk2
7.09823e-09	-0.536356	Mbd2
2.57203e-06	-0.539481	Ybx3
1.79016e-08	-0.552478	Cdkn1b
0.00357393	-0.555744	Dnajb1
6.43391e-08	-0.560554	Upf1
8.33707e-07	-0.563072	mt-Nd3
5.18553e-06	-0.57604	Skil
2.12772e-08	-0.577696	Hnrnpa0
8.07986e-08	-0.584426	Zc3hav1
1.93015e-07	-0.589174	Grb2
4.26003e-08	-0.603076	Abhd2
5.02656e-06	-0.608683	Ier5l
0.000262189	-0.619724	Hspa1b
3.33665e-07	-0.62075	Serinc3
1.91079e-06	-0.621673	Nfkb1
0.000209534	-0.644691	Gm2a
2.35487e-11	-0.708666	Gm10263
1.06162e-07	-0.71254	Alyref
0.00506698	-0.730059	Spry2
5.6815e-28	-0.745855	Rps28
7.25158e-06	-0.795956	Cdk6
1.75576e-10	-0.852084	Cbx3
1.60347e-30	-0.911592	Rps27rt
1.56847e-07	-0.928281	Kdm6b
1.19892e-14	-1.08596	Actb
8.47576e-06	-1.81563	Hspa1a
