# Supplementary material for: Immunoprophylactic and immunotherapeutic control of hormone receptor-positive breast cancer
Source: Nat Commun. 2020 Jul 30;11:3819. doi: 10.1038/s41467-020-17644-0 (PMC7393498; doi:10.1038/s41467-020-17644-0)
Supplement: Supplementary file 6 — Source Data [file 41467_2020_17644_MOESM6_ESM.zip]

Archive with 20 entries (18 files):
- Source Data/Suppl. Fig. 2 - Summary.pptx
- Source Data/Suppl. Fig. 2/
- Source Data/Suppl. Fig. 2/Heart Muscle - ACTB.tif
- Source Data/Suppl. Fig. 2/Heart Muscle - GAPDH.tif
- Source Data/Suppl. Fig. 2/Heart Muscle - LC3.tif
- Source Data/Suppl. Fig. 2/Heart Muscle - p62.tif
- Source Data/Suppl. Fig. 2/Liver - ACTB.tif
- Source Data/Suppl. Fig. 2/Liver - GAPDH.tif
- Source Data/Suppl. Fig. 2/Liver - LC3.tif
- Source Data/Suppl. Fig. 2/Liver - p62.tif
- Source Data/Suppl. Fig. 2/Tumor - ACTB.tif
- Source Data/Suppl. Fig. 2/Tumor - GAPDH.tif
- Source Data/Suppl. Fig. 2/Tumor - LC3.tif
- Source Data/Suppl. Fig. 2/Tumor - p62.tif
- Source Data/Suppl. Fig. 3 - Summary.pptx
- Source Data/Suppl. Fig. 3/
- Source Data/Suppl. Fig. 3/e - ACTB.tif
- Source Data/Suppl. Fig. 3/e - ATG7.tif
- Source Data/Suppl. Fig. 3/f - ACTB.tif
- Source Data/Suppl. Fig. 3/f - ATG7.tif
